# Supplementary material for: Variation in structural location and amino acid conservation of functional sites in protein domain families
Source: BMC Bioinformatics. 2005 Aug 25;6:210. doi: 10.1186/1471-2105-6-210 (PMC1215474; doi:10.1186/1471-2105-6-210)
Supplement: Additional file 1 — Table 1 – Interacting sites in protein domains For each domain, the number of domains with ligand interactions extracted from PDB (# PDB), the number of interacting sites corresponding to HMM match states (int sites), the number of interacting sites corresponding to HMM insert states (loop sites), the percentage of insert state interacting sites from the total number of interacting sites (% loop) and the number of interacting sites in the domain consensus (domain int sites) are given. The last column considers conserved positions in the domain consensus sequence, while all other columns count sites in sequences belonging to the domain family. The number of conserved interacting sites (domain int sites) can be 0 despite plenty of interacting sites in family sequences if the site-specific interaction score does not yield a positive value due to identical sequences. Abbreviations of domain names are according to SMART [24]. [file 1471-2105-6-210-S1.xls]

## Sheet: Tabelle1
Domain	# in PDB	total sites	loop sites	% loop	domain int sites
14_3_3	6	117	0	0	20
35EXOc	34	434	0	0	20
AAA	93	961	523	35.2426	57
AAI	13	162	73	31.0638	19
Aamy	102	2359	314	11.7471	166
Aamy_C	31	192	0	0	4
ACTIN	31	1380	1	0.0724113	66
ALBUMIN	19	234	0	0	40
alkPPc	33	2284	0	0	71
Amb_all	4	18	0	0	3
Ami_2	4	39	2	4.87805	0
ANK	54	230	0	0	14
ANX	32	144	0	0	16
ARF	15	552	0	0	38
ARM	151	682	13	1.8705	0
B_lectin	8	190	0	0	31
B41	6	54	0	0	2
BHL	11	236	0	0	23
BIR	17	195	0	0	18
BowB	5	69	0	0	10
BRCT	13	68	12	15	6
BRLZ	24	282	0	0	36
BROMO	4	67	1	1.47059	13
BTB	4	16	6	27.2727	0
C2	5	21	23	52.2727	5
CA	7	97	4	3.9604	15
CASc	24	941	3	0.317797	94
CBD_IV	5	107	1	0.925926	5
CCP	20	208	9	4.14747	20
CH	6	38	7	15.5556	1
CHROMO	6	88	0	0	16
ChtBD1	17	69	0	0	6
ChtBD3	16	170	0	0	6
CLECT	64	591	163	21.618	38
cNMP	24	322	0	0	16
CSP	5	32	1	3.0303	0
CUB	4	28	4	12.5	3
CYCc	17	351	5	1.40449	14
CYCLIN	69	993	4	0.401204	36
DEXDc	12	82	15	15.4639	4
DSRM	4	64	0	0	14
DWB	4	85	0	0	18
EFh	235	2076	0	0	27
EGF	38	257	145	36.0697	18
EGF_CA	26	218	17	7.23404	9
ENDO3c	33	680	0	0	40
ETS	13	244	0	0	24
FA58C	5	44	2	4.34783	6
FBG	18	249	10	3.861	15
FBOX	4	64	0	0	14
FES	12	93	0	0	9
FGF	31	458	2	0.434783	43
FHA	12	96	8	7.69231	7
FN3	20	85	92	51.9774	10
FU	12	58	3	4.91803	10
FYVE	4	35	0	0	13
G_alpha	17	617	0	0	52
GAL4	12	168	4	2.32558	23
GEL	27	413	5	1.19617	21
GGL	9	333	0	0	31
GHA	4	139	0	0	0
GHB	4	147	0	0	3
GLA	20	256	1	0.389105	28
GLECT	20	196	0	0	13
Glyco_10	30	557	6	1.06572	35
Glyco_18	34	916	59	6.05128	96
GuKc	10	163	0	0	25
H2A	22	1523	1	0.0656168	65
H2B	22	1523	0	0	64
H3	23	1491	0	0	73
H4	23	972	64	6.17761	43
HATPase_c	30	556	32	5.44218	45
HDc	16	101	211	67.6282	12
HhH1	115	885	0	0	5
HintN	4	28	9	24.3243	4
HLH	10	107	0	0	11
HMG	11	263	1	0.378788	33
HNHc	11	139	0	0	17
HOLI	85	1173	68	5.47945	51
HOX	32	519	6	1.14286	37
HTH_CRP	13	155	0	0	11
HTH_DTXR	10	98	0	0	12
HTH_LACI	30	402	0	0	13
HTH_XRE	8	108	3	2.7027	16
HX	17	78	2	2.5	5
IG	33	148	183	55.287	20
IGc1	89	634	3	0.470958	51
IGc2	31	256	60	18.9873	31
IGv	485	2689	1307	32.7077	51
IL2	7	77	0	0	6
IL6	4	47	0	0	9
IlGF	162	2450	0	0	37
Int_alpha	10	37	18	32.7273	6
IPT	27	157	0	0	1
IQ	17	306	0	0	19
JmjC	6	140	0	0	1
KAZAL	34	428	0	0	23
KH	10	97	12	11.0092	13
KISc	20	518	12	2.26415	62
Knot1	4	12	1	7.69231	0
KOW	18	145	0	0	0
KR	12	150	0	0	15
KU	50	814	43	5.0175	24
Ku78	4	343	0	0	51
L27	4	112	1	0.884956	32
LamG	11	144	10	6.49351	2
LDLa	7	58	1	1.69492	5
LMWPc	13	140	0	0	12
LRR_TYP	15	25	0	0	4
LRRCT	5	16	15	48.3871	3
LRRNT	5	20	0	0	3
LY	11	36	3	7.69231	5
LYZ1	105	1567	0	0	66
MADS	7	133	0	0	21
MATH	14	217	17	7.26496	19
MBT	9	79	0	0	8
ML	4	16	3	15.7895	1
MYSc	24	417	6	1.41844	21
NDK	10	99	0	0	11
NGF	7	129	0	0	22
NH	4	59	0	0	7
NTR	5	105	0	0	21
PA2c	22	322	0	0	25
PAC	7	59	0	0	6
PAS	8	184	6	3.15789	45
PAX	4	163	0	0	28
PBD	5	97	0	0	24
PbH1	21	42	13	23.6364	6
PBPb	54	629	81	11.4085	27
PBPe	48	638	0	0	24
PDGF	8	98	0	0	11
PDZ	24	270	22	7.53425	17
Pept_C1	25	770	1	0.129702	103
PGRP	4	39	0	0	1
PH	12	91	67	42.4051	9
PhBP	8	67	0	0	6
POL3Bc	6	170	0	0	7
POLAc	41	730	0	0	23
POLBc	8	171	6	3.38983	24
POLXc	99	2019	0	0	37
PP2Ac	9	183	0	0	29
PQQ	26	119	28	19.0476	13
PreSET	4	37	1	2.63158	8
PROF	8	87	0	0	6
PRP	4	56	0	0	16
PTB	8	173	2	1.14286	22
PTI	10	102	0	0	12
PTPc	52	811	9	1.09756	30
PUA	6	40	0	0	4
Pumilio	24	100	0	0	5
RAB	22	571	0	0	32
rADc	4	58	0	0	0
RAN	11	400	0	0	10
RanBD	4	143	0	0	30
RAS	24	717	0	0	52
RasGEF	4	200	1	0.497512	0
RasGEFN	4	90	0	0	0
REC	33	336	14	4	37
RGS	5	113	3	2.58621	13
RHO	29	973	0	0	86
RHOD	6	48	4	7.69231	2
RhoGAP	5	105	15	12.5	19
RhoGEF	6	150	0	0	23
RICIN	47	980	28	2.77778	53
RING	4	39	25	39.0625	13
RL11	10	197	0	0	20
RNAse_Pc	71	1046	0	0	57
RPOL8c	5	148	0	0	0
RPOL9	7	117	0	0	0
RPOLA_N	10	536	3	0.556586	58
RPOLD	12	572	0	0	37
RRM	49	843	25	2.88018	47
S_TK_X	28	78	0	0	7
S_TKc	159	3698	682	15.5708	117
S1	5	44	3	6.38298	1
S4	18	253	3	1.17188	7
SANT	13	180	1	0.552486	19
SCY	12	114	0	0	19
Sec7	5	148	0	0	27
SEL1	4	11	0	0	0
SERPIN	43	1391	46	3.20111	133
SET	8	59	51	46.3636	6
SH2	85	1126	24	2.08696	42
SH3	47	577	18	3.02521	31
Skp1	4	134	0	0	13
Sm	11	167	3	1.76471	33
SPEC	5	46	0	0	2
START	4	82	0	0	23
STI	6	131	3	2.23881	9
t_SNARE	17	571	0	0	56
TGc	8	66	1	1.49254	2
TGFB	9	124	0	0	20
THN	6	18	0	0	2
TNF	10	175	3	1.68539	18
TNFR	15	84	0	0	17
TOP1Ac	11	112	0	0	10
TOP1Bc	9	61	0	0	7
TOP2c	5	245	0	0	50
TOPEUc	9	345	0	0	43
TOPRIM	13	67	1	1.47059	7
TPR	15	69	0	0	14
TR_FER	33	329	1	0.30303	13
TR_THY	27	191	0	0	15
TRASH	14	242	0	0	0
Tryp_SPc	107	3534	567	13.8259	138
TSPc	5	197	4	1.99005	0
TyrKc	31	642	11	1.68453	46
UBCc	9	139	12	7.94702	24
UBQ	17	275	27	8.9404	38
UIM	4	55	0	0	18
VHS	6	92	0	0	12
VWA	31	322	72	18.2741	53
WD40	81	552	86	13.4796	22
WH1	4	44	0	0	9
WW	10	97	0	0	12
Zn_pept	7	109	1	0.909091	12
ZnF_C2C2	5	69	0	0	0
ZnF_C2H2	69	549	70	11.3086	16
ZnF_C2HC	7	83	0	0	12
ZnF_C4	23	448	0	0	28
ZnF_GATA	7	109	0	0	13
ZnF_TAZ	4	164	0	0	44
ZnMc	65	1352	23	1.67273	53
